# Supplementary material for: Application of Microsponge Drug Platform to Enhance Methotrexate Administration in Rheumatoid Arthritis Therapy
Source: Pharmaceutics. 2024 Dec 13;16(12):1593. doi: 10.3390/pharmaceutics16121593 (PMC11676977; doi:10.3390/pharmaceutics16121593)
Supplement: Supplementary file 1 [file pharmaceutics-16-01593-s001.zip]

Archive with 1 entries (1 files):
- pharmaceutics-3324889-supplementary.pdf
